# Supplementary material for: Genomic inversions and GOLGA core duplicons underlie disease instability at the 15q25 locus
Source: PLoS Genet. 2019 Mar 27;15(3):e1008075. doi: 10.1371/journal.pgen.1008075 (PMC6436712; doi:10.1371/journal.pgen.1008075)
Supplement: S2 Table — (XLSX) [file pgen.1008075.s008.xlsx]

## Sheet: S2 Table
S2 Table. Inversions analyses in human and nonhuman primate individuals
Cell line/cell ID	Species	FISH results 15q25 proximal inversion	FISH results 15q25 distal inversion	Optical mapping (Bionano) results 15q25 proximal inversion	Optical mapping (Bionano) results 15q25 distal inversion	Strand sequencing results 15q25 proximal inversion	Strand sequencing results 15q25 distal inversion
GM20127	Human/African Ancestry	direct/direct	direct/direct
HG02485	Human/African-Caribbean	direct/direct	direct/direct
GM11832	Human/Ceph	direct/direct	direct/direct
GM12156	Human/Ceph	direct/direct	direct/direct
HG01351	Human/Colombian	direct/direct	direct/direct
HG01377	Human/Colombian	direct/direct	direct/direct
HG02356	Human/Dai Chinese	direct/direct	direct/direct
GM18555	Human/Han Chinese	direct/direct	direct/direct
GM18956	Human/Japanese	direct/direct	direct/direct
GM19434	Human/Luhya	direct/direct	direct/direct
GM19434	Human/Luhya	direct/direct	direct/direct
GM19663	Human/Mexican Ancestry	direct/direct	direct/direct
HG00731	Human/Puerto Rican	direct/direct	direct/direct
HG00732	Human/Puerto Rican	direct/direct	direct/direct
HG00513	Human/Southern Han Chinese	direct/direct	direct/direct
GM12878	Human/Utah/Mormon	direct/direct	direct/direct
GM18502	Human/Utah/Mormon	direct/direct	direct/direct
GM19041	Human/Yoruba	direct/direct	direct/direct
GM18507	Human/Yoruba	direct/direct	direct/direct
GM18517	Human/Yoruba	direct/direct	direct/direct
GM19129	Human/Yoruba	direct/direct	direct/direct
GM19240	Human/Yoruba	direct/direct	direct/direct
HsSs_0032	Human/male_bone marrow					direct/direct	direct/direct
HsSs_0153	Human/female_cord blood					direct/direct	direct/direct
HsSs_0250	Human/pooled_cord blood					direct/direct	direct/direct
HsSs_0251	Human/pooled_cord blood					direct/direct	direct/direct
HsSs_0253	Human/pooled_cord blood					direct/direct	direct/direct
HsSs_0255	Human/pooled_cord blood					direct/direct	direct/direct
HsSs_0256	Human/pooled_cord blood					direct/inverted	direct/direct
HsSs_0257	Human/pooled_cord blood					direct/direct	direct/direct
HsSs_0258	Human/pooled_cord blood					direct/direct	direct/direct
HsSs_0261	Human/pooled_cord blood					direct/direct	direct/direct
HsSs_0264	Human/pooled_cord blood					direct/direct	direct/direct
HsSs_0265	Human/pooled_cord blood					direct/direct	direct/direct
HsSs_0267	Human/pooled_cord blood					direct/direct	direct/direct
HsSs_0271	Human/pooled_cord blood					direct/direct	direct/direct
HsSs_0272	Human/pooled_cord blood					direct/direct	direct/direct
HsSs_0281	Human/pooled_cord blood					direct/direct	direct/direct
HsSs_0282	Human/pooled_cord blood					direct/direct	direct/direct
HsSs_0285	Human/pooled_cord blood					direct/direct	direct/direct
HsSs_0286	Human/pooled_cord blood					direct/direct	direct/direct
HsSs_0287	Human/pooled_cord blood					direct/direct	direct/direct
HsSs_0288	Human/pooled_cord blood					direct/direct	direct/direct
HsSs_0289	Human/pooled_cord blood					direct/direct	direct/direct
PTR1	Chimpanzee	inverted/inverted	direct/inverted
PTR5	Chimpanzee	inverted/inverted	direct/inverted
PTR8	Chimpanzee	inverted/inverted	direct/inverted
PTR12	Chimpanzee	inverted/inverted	direct/inverted
PTR13	Chimpanzee	inverted/inverted	direct/inverted
PTR16	Chimpanzee	inverted/inverted	direct/inverted
PTR17	Chimpanzee	inverted/inverted	direct/inverted
Dorien	Chimpanzee	inverted/inverted	direct/direct
Clint	Chimpanzee			inverted/inverted	direct/direct
GGO5	Gorilla	direct/direct	inverted/inverted
GGO9	Gorilla	direct/direct	inverted/inverted
GGO13	Gorilla	direct/direct	inverted/inverted
GGO14	Gorilla	direct/direct	inverted/inverted
Kamilah	Gorilla			direct/direct	inverted/inverted
PPY9	Orangutan	inverted/inverted	inverted/inverted
PPY10	Orangutan	inverted/inverted	inverted/inverted
PPY13	Orangutan	inverted/inverted	inverted/inverted
PPY16	Orangutan	inverted/inverted	inverted/inverted
Susie	Orangutan			inverted/inverted	inverted/inverted
MMU1	Macaque	inverted/inverted	inverted/inverted
