# Supplementary material for: Genomic inversions and GOLGA core duplicons underlie disease instability at the 15q25 locus
Source: PLoS Genet. 2019 Mar 27;15(3):e1008075. doi: 10.1371/journal.pgen.1008075 (PMC6436712; doi:10.1371/journal.pgen.1008075)
Supplement: S3 Table — (XLSX) [file pgen.1008075.s009.xlsx]

## Sheet: S3 Table
S3 Table. PacBio or Sanger sequenced clones
Clones	Sequencing method	Accession	GRCh38/hg38 coordinates			Analysis
CH251-176K4	PacBio	NC_036894.1	chr15	85078741	85256892	evolutionary analysis
CH276-60K16	PacBio	NC_036918.1	chr15	84596352	84796332
CH276-168B3	PacBio	AC275844.1	chr15	85279454	85509705
CH276-331M12	Sanger	AC212984.3	chr15	84614350	85309392
CH250-183L5	Sanger	AC210775.3	chr15	84435039	85341480
CH250-399J21	Sanger	AC211297.2	chr15	84617201	85229922
CH17-19E1	PacBio	AC278125.1	chr15	83878071	84109722	gap analysis
CH17-123A24	PacBio	AC278127.1	chr15	84086643	84384950
CH17-28P14	PacBio	NC_000015.10	chr15	84352509	84574671
CH17-314I4	PacBio	AC278126.1	chr15	84440271	84647658
