# Supplementary material for: Genomic inversions and GOLGA core duplicons underlie disease instability at the 15q25 locus
Source: PLoS Genet. 2019 Mar 27;15(3):e1008075. doi: 10.1371/journal.pgen.1008075 (PMC6436712; doi:10.1371/journal.pgen.1008075)
Supplement: S4 Table — (XLSX) [file pgen.1008075.s010.xlsx]

## Sheet: S4 Table
S4 Table. BLAT results of GOLGA2P10 and GOLGA6L5P in human and nonhuman primate PacBio assemblies
(GRCh38/hg38) coordinates	GOLGA ID	Strand	Genome
chr15:82336721-82336855	E7_GOLGA2P10	-	human (CHM1), gorilla (Susie3), orangutan (Susie_PABv2)
chr15:82338887-82349437	E10-E1_GOLGA6	-	human (CHM1), gorilla (Susie3), orangutan (Susie_PABv2)
chr15:82355041-82355374	E1_GOLGA2P10	+	human (CHM1), gorilla (Susie3), orangutan (Susie_PABv2)
chr15:82430018-82440096	E1-E10_GOLGA6	+	human (CHM1), gorilla (Susie3), orangutan (Susie_PABv2)
chr15:82442236-82442373	E7_GOLGA2P10	+	human (CHM1), orangutan (Susie_PABv2)
chr15:82471477-82513982	E1-E8_GOLGA2P10	-	human (CHM1), chimpanzee (Clint_PTRv2)
chr15:82519590-82530209	E1-E10_GOLGA6	+	human (CHM1), gorilla (Susie3)
chr15:82532673-82533829	E7-E8_GOLGA2P10	+	human (CHM1), chimpanzee (Clint_PTRv2), gorilla (Susie3)
chr15:84165408-84167397	E10_GOLGA6	+	human (CHM1), chimpanzee (Clint_PTRv2), orangutan (Susie_PABv2)
chr15:84169557-84169694	E6_GOLGA2P10	+	human (CHM1), chimpanzee (Clint_PTRv2), gorilla (Susie3), orangutan (Susie_PABv2)
chr15:84198846-84230185	E1-E8_GOLGA2P10	-	ND
chr15:84235773-84246320	E1-E10_GOLGA6	+	ND
chr15:84344423-84344756	E1_GOLGA2P10	-	human (CHM1)
chr15:84350344-84360384	E1-E10_GOLGA6	+	human (CHM1)
chr15:84389732-84393690	E2-E9_GOLGA6	+	human (CHM1), chimpanzee (Clint_PTRv2), orangutan (Susie_PABv2)
chr15:84394465-84400347	E2-E8_GOLGA2P10	+	human (CHM1), chimpanzee (Clint_PTRv2)
chr15:84425121-84425258	E7_GOLGA2P10	-	human (CHM1)
chr15:84427398-84437807	E10-E1_GOLGA6	-	human (CHM1)
chr15:84443397-84474712	E1-E8_GOLGA2P10	+	ND
chr15:84503871-84504008	E7_GOLGA2P10	-	human (CHM1), chimpanzee (Clint_PTRv2), gorilla (Susie3)
chr15:84506168-84516847	E10-E1_GOLGA6	-	human (CHM1), chimpanzee (Clint_PTRv2)
chr15:85203444-85234812	E1-E8_GOLGA2P10	-	human (CHM1)
chr15:85240410-85250934	E1-E10_GOLGA6	+	human (CHM1), gorilla (Susie3)
chr15:85253127-85253261	E7_GOLGA2P10	+	human (CHM1), chimpanzee (Clint_PTRv2), gorilla (Susie3)
