# Supplementary material for: Genomic inversions and GOLGA core duplicons underlie disease instability at the 15q25 locus
Source: PLoS Genet. 2019 Mar 27;15(3):e1008075. doi: 10.1371/journal.pgen.1008075 (PMC6436712; doi:10.1371/journal.pgen.1008075)
Supplement: S5 Table — (XLSX) [file pgen.1008075.s011.xlsx]

## Sheet: S5 Table
S5 Table. Regions of high sequence identity between three segmental duplication blocks
SDs blockA coordinates (GRCh38/hg38)	SDs blockB coordinates (GRCh38/hg38)	SDs blockC coordinates (GRCh38/hg38)	Relative orientation	Size (kbp)	Identity	Containing GOLGA repetas
chr15:82317713-82360481		chr15:85229368-85272280	-	42	0.99	yes
chr15:82336698-82360481	chr15:84425098-84448843		+	24	0.98	yes
chr15:82337155-82360481	chr15:84339309-84362256		-	23	0.98	yes
chr15:82337155-82360481	chr15:84224741-84248188		-	23	0.98	yes
chr15:82427680-82471869	chr15:84400001-84440131		-	44	0.98	yes
chr15:82438096-82497540	chr15:84165404-84224724		+	59	0.99	yes
chr15:82450492-82497540		chr15:85182962-85229351	+	47	0.98	yes
chr15:82478123-82497540	chr15:84320067-84339292		+	19	0.99	no
	chr15:84177828-84248188	chr15:85182962-85252827	+	70	0.98	yes
	chr15:84320067-84362256	chr15:85210115-85252827	+	42	0.99	no
	chr15:84425098-84495736	chr15:85182962-85253284	-	70	0.98	yes
