# Supplementary material for: Genomic inversions and GOLGA core duplicons underlie disease instability at the 15q25 locus
Source: PLoS Genet. 2019 Mar 27;15(3):e1008075. doi: 10.1371/journal.pgen.1008075 (PMC6436712; doi:10.1371/journal.pgen.1008075)
Supplement: S6 Table — (XLSX) [file pgen.1008075.s012.xlsx]

## Sheet: S6 Table
S6 Table. Fosmid clones used for FISH assays
Clones	GRCh38/hg38 coordinates
167000_ABC8_000002120440_N17	chr15	82581968	82622185	proximal inversion probes
165766_ABC8_000005694949_F5	chr15	83974137	84019377
167098_ABC8_000000656522_P19	chr15	81965945	82000788
G248P81307C2	chr15	84597798	84635437	distal inversion probes
G248P84058E12	chr15	85104350	85144886
G248P82958G3	chr15	85536262	85574793
